# Supplementary material for: The effect of child development on the components of the Frequency Following Response: Child development and the Frequency Following Response
Source: PLoS One. 2022 Sep 1;17(9):e0260739. doi: 10.1371/journal.pone.0260739 (PMC9436099; doi:10.1371/journal.pone.0260739)
Supplement: S1 Data — (XLSX) [file pone.0260739.s001.xlsx]

## Sheet: Infant 0 a 30
Subject	Group	Lat V	Lat A	Lat C	Lat D	Lat E	Lat F	Lat O	A-D	D-O	A-O	Slope	Amp V	Amp A	Amp C	Amp D	Amp E	Amp F	Amp O
1	1	8.88	9.75	19	24.13	33.25	41.75	49.38	14.38	25.25	39.63	0.356322	0.14	-0.17	-0.15	-0.1	-0.17	-0.06	-0.09
2	1	7.75	9.13	19.63	23.75	32.5	40.5	49.88	14.62	26.13	40.75	0.253623	0.18	-0.17	-0.93	-0.04	-0.1	-0.2	-0.11
3	1	9.13	10	22	26.5	34.75	44.25	49.88	16.5	23.38	39.88	0.333333	0.12	-0.17	-0.01	-0.04	-0.13	-0.04	-0.03
4	1	7.88	9.13	19	24.63	34.88	40.63	49.63	15.5	25	40.5	0.608	0.24	-0.52	-0.44	-0.45	-0.52	-0.49	-0.56
5	1	7.88	10	18.63	25.88	32	40.63	49.63	15.88	23.75	39.63	0.136792	0.2	-0.09	-0.01	-0.11	-0.1	-0.01	-0.04
6	1	8.38	10.13	19	23.5	35.63	41	49.63	13.37	26.13	39.5	0.228571	0.2	-0.2	-0.03	-0.11	-0.37	-0.32	-0.26
7	1	7.75	9	18.5	23.62	32.25	40.63	48.75	14.62	25.13	39.75	0.288	0.19	-0.17	-0.11	-0.1	-0.25	-0.27	-0.15
8	1	6.63	8.88	18.13	25.5	33.25	42.87	50.5	16.62	25	41.62	0.168889	0.19	-0.19	-0.02	-0.28	-0.8	-0.29	-0.35
9	1	8.38	9.25	18.5	25.13	35.63	41	49.5	15.88	24.37	40.25	0.275862	0.11	-0.13	-0.11	-0.1	-0.12	-0.14	-0.08
10	1	7.88	9.63	19.13	24.13	34.13	40.37	49	14.5	24.87	39.37	0.171429	0.15	-0.15	-0.1	-0.1	-0.1	-0.08	-0.1
11	1	9	10.25	16.38	25.13	33.25	41.5	49.63	14.88	24.5	39.38	0.216	0.09	-0.18	-0.06	-0.07	-0.17	-0.05	-0.23
12	1	8.13	9.13	18.63	24	32.63	40.88	49.12	14.87	25.12	39.99	0.24	0.05	-0.19	-0.06	-0.07	-0.11	-0.17	-0.13
13	1	7.5	10	18.5	23.5	32.75	40.13	49.12	13.5	25.62	39.12	0.192	0.26	-0.22	-0.02	-0.2	-0.21	-0.15	-0.04
14	1	8.13	9.25	19.88	25.5	32.63	41	49.5	16.25	24	40.25	0.258929	0.15	-0.14	-0.02	-0.15	-0.12	-0.06	-0.14
15	1	7.88	10.38	18.75	24.25	33.13	42	49.12	13.87	24.87	38.74	0.144	0.12	-0.24	-0.02	-0.18	-0.16	-0.17	-0.13
16	1	7.88	9.13	17.88	25.5	34.75	40.63	48.75	16.37	23.25	39.62	0.192	0.12	-0.12	-0.13	-0.12	-0.13	-0.07	-0.13
17	1	8	8.88	18	25.38	35.38	40.5	49	16.5	23.62	40.12	0.204545	0.07	-0.11	-0.02	-0.05	-0.15	-0.14	-0.07
18	1	7.75	9.25	19.13	23.25	33.25	41	49.12	14	25.87	39.87	0.186667	0.15	-0.13	-0.05	-0.06	-0.1	-0.1	-0.22
19	1	8.38	9.75	18.13	24.63	32.75	41.13	49	14.88	24.37	39.25	0.20438	0.13	-0.15	-0.04	-0.06	-0.1	-0.09	-0.11
20	1	7.75	9.25	21.5	24.38	32.5	41.25	48.88	15.13	24.5	39.63	0.186667	0.07	-0.21	-0.03	-0.04	-0.13	-0.11	-0.21
21	1	9.25	11.13	17.25	23.5	34.88	43.5	50	12.37	26.5	38.87	0.191489	0.07	-0.29	-0.06	-0.19	-0.09	-0.08	-0.06
22	1	9.5	10.23	18.63	23.25	33.13	44.5	51.38	13.02	28.13	41.15	0.452055	0.11	-0.22	-0.13	-0.19	-0.31	-0.29	-0.07
23	1	7.5	10.13	18.5	24.38	33	41.62	51.13	14.25	26.75	41	0.0722433	0.1	-0.09	-0.02	-0.03	-0.06	-0.03	-0.04
24	1	8	9.25	19.5	24	33.25	40.88	49.63	14.75	25.63	40.38	0.28	0.18	-0.17	-0.02	-0.14	-0.23	-0.22	-0.26
25	1	9	9.5	19	27.13	35.25	42.25	50.13	17.63	23	40.63	0.32	0.02	-0.14	-0.06	-0.11	-0.15	-0.03	-0.13
26	1	7.5	8.63	18.5	23.5	34.5	40.37	49.38	14.87	25.88	40.75	0.309735	0.2	-0.15	-0.08	-0.2	-0.3	-0.31	-0.18
27	1	7	8.63	20.13	23.13	32.75	41.5	49.63	14.5	26.5	41	0.220859	0.25	-0.11	-0.05	-0.12	-0.16	-0.21	-0.26
28	1	7.88	9.63	19	23.62	33.62	41.25	49.12	13.99	25.5	39.49	0.245714	0.19	-0.24	-0.05	-0.08	-0.28	-0.17	-0.2
29	1	7.5	9.13	18.5	24.63	32	40.13	49	15.5	24.37	39.87	0.171779	0.13	-0.15	-0.05	-0.03	-0.08	-0.08	-0.12
30	1	8.13	9.63	19.5	24	33	41.62	49.88	14.37	25.88	40.25	0.18	0.13	-0.14	-0.03	-0.07	-0.12	-0.07	-0.08
31	1	7.5	8.38	15.63	23	31.5	40.13	48.38	14.62	25.38	40	0.329545	0.19	-0.1	-0.07	-0.14	-0.32	-0.31	-0.18
32	1	7.5	8.63	18.5	23.5	34.5	40.37	49.38	14.87	25.88	40.75	0.309735	0.2	-0.15	-0.08	-0.2	-0.3	-0.31	-0.18
33	1	8	9.13	18.63	25.13	32.25	41	49.88	16	24.75	40.75	0.327434	0.24	-0.13	-0.02	-0.09	-0.1	-0.03	-0.03
34	1	8.13	9.13	18.5	24	33	42.87	48.75	14.87	24.75	39.62	0.16	0.09	-0.07	-0.01	-0.1	-0.14	-0.03	-0.11
35	1	7.5	8.38	18	26.63	32.13	40.5	50	18.25	23.37	41.62	0.340909	0.17	-0.13	-0.1	-0.05	-0.15	-0.17	-0.18
36	1	8.13	8.88	18.75	24.13	34.88	41.25	49.38	15.25	25.25	40.5	0.266667	0.15	-0.05	-0.04	-0.03	-0.13	-0.03	-0.09
37	1	8	10.25	19.5	24.63	33.63	42.63	50	14.38	25.37	39.75	0.204444	0.3	-0.16	-0.13	-0.1	-0.09	-0.15	-0.15
38	1	7.88	9.13	18	23.75	32.63	40.63	48.88	14.62	25.13	39.75	0.232	0.17	-0.12	-0.13	-0.17	-0.15	-0.22	-0.1
39	1	7.88	8.88	20.75	23.5	32	38.13	48.5	14.62	25	39.62	0.45	0.2	-0.25	-0.1	-0.12	-0.12	-0.22	-0.18
40	1	7.5	8.63	18.5	23.5	34.5	40.37	49.38	14.87	25.88	40.75	0.221239	0.13	-0.12	-0.05	-0.08	-0.03	-0.05	-0.13
41	1	7.5	9.25	18.38	24.75	32.13	40.63	49.12	15.5	24.37	39.87	0.228571	0.23	-0.17	-0.09	-0.19	-0.26	-0.18	-0.26
42	1	7.75	8.88	19.25	25.25	32	40.63	48.38	16.37	23.13	39.5	0.371681	0.26	-0.16	-0.03	-0.08	-0.06	-0.16	-0.14
43	1	7.88	9.5	16.5	24.75	33.75	40.13	48.75	15.25	24	39.25	0.17284	0.1	-0.18	-0.03	-0.06	-0.09	-0.02	-0.05

## Sheet: Infant 40 a 90
Subject	Group	Lat V	Lat A	Lat C	Lat D	Lat E	Lat F	Lat O	A-D	D-O	A-O	Slope	Amp V	Amp A	Amp C	Amp D	Amp E	Amp F	Amp O
1	2	7.38	8.63	18.63	24.8	31.88	40.13	48.5	16.17	23.7	39.87	0.28	0.14	-0.21	-0.06	-0.09	-0.21	-0.16	-0.15
2	2	7.5	8.63	17.63	24.38	32.25	40.37	48.75	15.75	24.37	40.12	0.469027	0.23	-0.3	-0.02	-0.03	-0.08	-0.09	-0.14
3	2	7.5	8.88	19	23.5	35.63	40.5	49.12	14.62	25.62	40.24	0.26087	0.14	-0.22	-0.05	-0.03	-0.13	-0.13	-0.12
4	2	8.38	9.13	18	24.63	33	40.88	49.12	15.5	24.49	39.99	0.306667	0.18	-0.05	-0.04	-0.09	-0.13	-0.11	-0.14
5	2	7.55	8.63	16.25	24	32	40.5	48.88	15.37	24.88	40.25	0.5	0.3	-0.24	-0.01	-0.11	-0.21	-0.18	-0.17
6	2	7.75	9	17.63	23.5	32.25	40.37	49	14.5	25.5	40	0.576	0.34	-0.38	-0.12	-0.12	-0.22	-0.09	-0.16
7	2	8.13	9.5	19.13	24.38	32.63	40.63	49.12	14.88	24.74	39.62	0.372263	0.18	-0.33	-0.04	-0.16	-0.17	-0.33	-0.19
8	2	7.55	8.88	17	23.75	32	40.5	48.8	14.87	25.05	39.92	0.413534	0.19	-0.36	-0.09	-0.14	-0.2	-0.16	-0.18
9	2	7.2	8.25	19	23.5	31.25	39.8	48.3	15.25	24.8	40.05	0.6	0.28	-0.35	-0.1	-0.2	-0.22	-0.3	-0.35
10	2	7.5	8.13	16.63	24.38	31.88	40	48.38	16.25	24	40.25	0.714286	0.21	-0.24	-0.01	-0.06	-0.23	-0.22	-0.13
11	2	7	8	19.43	23.5	33.63	42.25	48.75	15.5	25.25	40.75	0.41	0.31	-0.1	-0.05	-0.16	-0.25	-0.22	-0.13
12	2	8	9.13	17.38	23.75	33.13	41	48.75	14.62	25	39.62	0.256637	0.22	-0.07	-0.06	-0.21	-0.09	-0.06	-0.1
13	2	7.38	8.38	18.63	23.25	31.38	40	48.38	14.87	25.13	40	0.47	0.28	-0.19	-0.07	-0.15	-0.19	-0.25	-0.18
14	2	7.2	8.25	19	23.5	31.25	39.8	48.3	15.25	24.8	40.05	0.6	0.28	-0.35	-0.1	-0.2	-0.22	-0.3	-0.35
15	2	7.5	8.5	18	23	32	40	48.75	14.5	25.75	40.25	0.54	0.28	-0.26	-0.04	-0.17	-0.19	-0.27	-0.24
16	2	7.5	8.5	17.63	23.62	31.88	40.13	49.38	15.12	25.76	40.88	0.4	0.12	-0.28	-0.19	-0.23	-0.16	-0.13	-0.49
17	2	6.88	7.75	18.38	23.25	31	39.88	48	15.5	24.75	40.25	0.666667	0.18	-0.4	-0.09	-0.3	-0.22	-0.19	-0.25
18	2	7.25	8.13	18.63	23.25	31.38	39.88	49.88	15.12	26.63	41.75	0.284091	0.15	-0.1	-0.31	0.13	-0.25	-0.19	-0.08
19	2	7.38	8.38	15	24.38	31.63	40.37	47.5	16	23.12	39.12	0.63	0.42	-0.21	-0.18	-0.16	-0.22	-0.19	-0.17
20	2	7.15	8.13	16.63	24.38	31.88	40	48.38	16.25	24	40.25	0.653061	0.28	-0.36	-0.09	-0.32	-0.31	-0.27	-0.24
21	2	7.25	8.13	17	24	31.13	39.75	48.38	15.87	24.38	40.25	0.522727	0.25	-0.21	-0.05	-0.32	-0.31	-0.46	-0.31
22	2	7.75	8.5	18.63	24.25	31.88	42	49.38	15.75	25.13	40.88	0.48	0.29	-0.07	-0.05	-0.16	-0.18	-0.11	-0.21
23	2	7.25	8	18.63	23.62	31.38	39.88	48.12	15.62	24.5	40.12	0.56	0.24	-0.18	-0.2	-0.15	-0.34	-0.3	-0.36
24	2	7.88	9.5	18	23.75	32.5	41	49.38	14.25	25.63	39.88	0.246914	0.24	-0.16	-0.04	-0.06	-0.14	-0.14	-0.22
25	2	7.5	8.38	17	25.5	31.63	40.13	49.5	17.12	24	41.12	0.568182	0.16	-0.34	-0.06	-0.07	-0.35	-0.25	-0.04

## Sheet: Children 5 a 611
Subject	Group	Lat V	Lat A	Lat C	Lat D	Lat E	Lat F	Lat O	A-D	D-O	A-O	Slope	Amp V	Amp A	Amp C	Amp D	Amp E	Amp F	Amp O
1	3	6.38	7.63	18.38	22.63	32.75	41.38	48	15	25.37	40.37	0.312	0.26	-0.13	-0.07	-0.27	-0.32	-0.31	-0.3
2	3	6.75	7.88	15.63	22.37	32.88	39.75	48	14.49	25.63	40.12	0.654867	0.38	-0.36	-0.22	-0.37	-0.22	-0.34	-0.54
3	3	7	8.38	15.5	22.75	31.63	40.25	48.5	14.37	25.75	40.12	0.347826	0.19	-0.29	-0.07	-0.19	-0.23	-0.22	-0.27
4	3	6.63	7.63	17	22.5	31.25	39.63	48	14.87	25.5	40.37	0.58	0.21	-0.37	-0.23	-0.33	-0.37	-0.43	-0.57
5	3	7.38	8.38	18.88	23.13	31.75	40.13	48.75	14.75	25.62	40.37	0.57	0.2	-0.37	-0.24	-0.26	-0.31	-0.23	-0.2
6	3	6.88	7.75	18.13	24.5	32.38	39.63	45.88	16.75	21.38	37.25	0.482759	0.2	-0.22	-0.15	-0.19	-0.1	-0.1	-0.2
7	3	6.88	8.75	18.75	22.88	33.13	39.88	48	14.13	25.12	39.25	0.31016	0.26	-0.32	-0.14	-0.2	-0.35	-0.25	-0.32
8	3	6.75	7.63	16.75	22.37	30.88	39.63	47.5	14.74	25.13	39.87	1.19318	0.58	-0.47	-0.11	-0.29	-0.26	-0.39	-0.57
9	3	7	7.88	17.13	23.88	31	39.5	48.13	16	24.25	40.25	0.465909	0.14	-0.27	-0.71	-0.31	-0.28	-0.61	-0.62
10	3	6.75	7.75	18.38	24.13	31.38	39.88	48.38	16.38	24.25	40.63	0.71	0.3	-0.41	-0.14	-0.07	-0.18	-0.11	-0.16
11	3	6.38	7.63	16.63	23.75	33.75	39.25	48.25	16.12	24.5	40.62	0.384	0.2	-0.28	-0.1	-0.1	-0.25	-0.22	-0.37
12	3	6.5	7.75	17.88	22.13	30.88	39.25	47.13	14.38	25	39.38	0.608	0.44	-0.32	-0.07	-0.4	-0.24	-0.28	-0.42
13	3	6.75	8	19.38	22.88	31.25	40.88	47.87	14.88	24.99	39.87	0.4	0.2	-0.3	-0.22	-0.54	-0.26	-0.29	-0.39
14	3	6.75	7.88	18.13	23	33.63	40	48.75	15.12	25.75	40.87	0.336283	0.15	-0.23	-0.18	-0.04	-0.19	-0.14	-0.02
15	3	6.75	7.63	15.13	22.13	31.13	39.5	47.75	14.5	25.62	40.12	0.545455	0.15	-0.33	-0.1	-0.26	-0.34	-0.21	-0.32
16	3	6.75	7.5	16.75	24.13	34	39.38	47.87	16.63	23.74	40.37	0.653333	0.26	-0.23	-0.17	-0.17	-0.08	-0.05	-0.18
17	3	7	8.25	16	23.75	33.38	41.75	48.63	15.5	24.88	40.38	0.192	0.05	-0.19	-0.12	-0.17	-0.25	-0.2	-0.19
18	3	6.38	7.75	17	24.13	32.13	40.75	48.5	16.38	24.37	40.75	0.226277	0.15	-0.16	-0.19	-0.22	-0.17	-0.06	-0.16
19	3	7.13	7.88	19	22.63	31	39.75	47.87	14.75	25.24	39.99	0.613333	0.27	-0.19	-0.18	-0.17	-0.1	-0.09	-0.29
20	3	6.38	7.38	15.88	21.88	32.75	39.25	47.63	14.5	25.75	40.25	0.66	0.43	-0.23	-0.32	-0.42	-0.37	-0.52	-0.59
21	3	7	7.88	18.13	25.25	31.63	39.75	48.5	17.37	23.25	40.62	0.659091	0.1	-0.48	-0.09	-0.1	-0.24	-0.19	-0.34
22	3	7.13	7.75	18.75	22.25	31	39.88	47.75	14.5	25.5	40	0.951613	0.19	-0.4	-0.29	-0.34	-0.25	-0.35	-0.28

## Sheet: Children 7 a 811
Subject	Group	Lat V	Lat A	Lat C	Lat D	Lat E	Lat F	Lat O	A-D	D-O	A-O	Slope	Amp V	Amp A	Amp C	Amp D	Amp E	Amp F	Amp O
1	4	7.13	8.25	17.75	22.88	31.63	40.13	48.38	14.63	25.5	40.13	0.348214	0.14	-0.25	-0.12	-0.14	-0.19	-0.26	-0.13
2	4	6.88	7.75	18.88	23.13	32.63	39.5	47.87	15.38	24.74	40.12	0.551724	0.19	-0.29	-0.21	-0.05	-0.28	-0.21	-0.21
3	4	6.5	7.38	16.38	22	30.88	39.5	47.75	14.62	25.75	40.37	0.931818	0.43	-0.39	-0.13	-0.19	-0.44	-0.39	-0.46
4	4	7.38	8.25	18.5	22.5	33.38	42.13	48.25	14.25	25.75	40	0.356322	0.23	-0.08	-0.12	-0.15	-0.11	-0.04	-0.25
5	4	6.88	7.88	16.75	22.5	31.13	39.63	47.87	14.62	25.37	39.99	0.56	0.19	-0.37	-0.08	-0.32	-0.27	-0.26	-0.25
6	4	6.75	8.25	17.13	22.63	31.38	40.25	48.5	14.38	25.87	40.25	0.353333	0.25	-0.28	-0.18	-0.29	-0.2	-0.25	-0.26
7	4	6.5	7.25	16.13	23	32.75	39.13	47.63	15.75	24.63	40.38	0.96	0.37	-0.35	-0.14	-0.27	-0.28	-0.48	-0.41
8	4	6.63	7.5	18.25	24.63	32.88	39.5	47.5	17.13	22.87	40	0.735632	0.36	-0.28	-0.26	-0.05	-0.23	-0.46	-0.54
